# Supplementary material for: Genome-Wide Identification and Characterization of the PHT1 Gene Family and Its Response to Mycorrhizal Symbiosis in Salvia miltiorrhiza under Phosphate Stress
Source: Genes (Basel). 2024 May 6;15(5):589. doi: 10.3390/genes15050589 (PMC11120713; doi:10.3390/genes15050589)
Supplement: Supplementary file 1 [file genes-15-00589-s001.zip]

Archive with 4 entries (4 files):
- Table S1 RT-qPCR primer sequence.pdf
- Table S2 Protein sequences of PHT1 in Salvia miltiorrhiza, Arabidopsis thaliana, and Oryza sativus.pdf
- Table S3 The sequence information for each motif.pdf
- Table S4 Analysis of cis-elements in SmPHT1 genes.pdf
